# Supplementary material for: Exploring Surface Acoustic Waves (SAWs) for Water Quality Sensor’s Anti-Biofouling Application: A New Direction for Acoustic Waves
Source: Sensors (Basel). 2026 Jun 1;26(11):3480. doi: 10.3390/s26113480 (PMC13259138; doi:10.3390/s26113480)
Supplement: Supplementary file 1 [file sensors-26-03480-s001.zip]

Archive with 2 entries (2 files):
- sensors-4250756-supplementary-english.pdf
- Video of SAW pushes the targets away.mp4
